# Supplementary material for: Petroselinic Acid from Apiaceae Family Plants Ameliorates Autoimmune Disorders Through Suppressing Cytosolic-Nucleic-Acid-Mediated Type I Interferon Signaling
Source: Biomolecules. 2025 Feb 24;15(3):329. doi: 10.3390/biom15030329 (PMC11939978; doi:10.3390/biom15030329)
Supplement: Supplementary file 1 [file biomolecules-15-00329-s001.zip]

Archive with 3 entries (3 files):
- 20250224 Original Images.pdf
- 20250224 Supplementary Figure.pdf
- 20250224 Supplementary information.pdf
